# Supplementary material for: Fecal microbiota in client-owned obese dogs changes after weight loss with a high-fiber-high-protein diet
Source: PeerJ. 2020 Oct 5;8:e9706. doi: 10.7717/peerj.9706 (PMC7543742; doi:10.7717/peerj.9706)
Supplement: Supplemental Information 1 [file peerj-08-9706-s001.xlsx]

## Sheet: Demographics of the dogs
OBESE DOGS (completed the study)
#SAMPLEID	Days on diet (T2)	Age in months (T0)	Sex	Breed	Neutered status	BCS (T0)	BCS (T2)	Weight loss diet (Satiety Royal Canin)	Diet before weight loss diet (Satiety Royal Canin)	Body weight loss rate per week (T2)	Percentage weight loss (T2) of starting body weight	Percentage starting body fat (T0)	Percentage ending body fat (T2)	Change in lean tissue mass	Energy intake during weight loss (kcal per kg0.75 of ideal body weight)
OBE01	250	33	F	Lhasa Apso	N	9	5	dry diet pre-2010	Royal Canin Hepatic dry	0.86	0.306	0.369	0.247918	-17.5973	73.6048
OBE02	748	26	M	Golden Retriever	N	8	5	dry diet pre-2010	Royal Canin Obesity dry	0.23	0.249	0.502	0.407344	-11.5924	61.3883
OBE03	139	16	M	Labrador	N	6	5	dry diet post-2010	Royal Canin Urinary mod cal	0.8	0.12	0.387328	0.284532	2.7399	64.4753
OBE04	349	43	M	Golden Retriever	N	7	5	dry diet post-2010	Chappie dry	0.38	0.19	0.477	0.370452	-3.55942	63.5899
OBE05	504	59	F	Labrador	N	9	5	dry diet post-2010	JWB Natural, wet and dry	0.45	0.323	0.519	0.384515	-14.3526	57.147
OBE06	204	67	M	American Bulldog	N	7	5	dry diet post-2010	Wainwrights dry	0.75	0.218	0.399	0.183823	0.322001	55.7505
OBE07	434	108	F	Mix breed	N	9	5	dry diet post-2010	Royal Canin Hypoallergenic dry	0.57	0.356	0.505	0.325552	-12.3994	56.6771
OBE08	280	57	M	Labrador	N	8	6	dry diet post-2010	Wainwrights dry	0.54	0.214	0.473	0.310091	3.81865	55.392
OBE09	223	91	F	Labrador	N	7	5	dry diet post-2010	Bakers Weight Control dry and Royal Canin Obesity dry	0.71	0.225	0.464	0.315531	-0.32281	57.1327
OBE10	188	126	M	Labrador	I	7	5	dry diet post-2010	Chappie dry	0.81	0.146	0.392	0.294498	-0.816757	55.4261
OBE11	126	41	M	Cavalier King Charles Spaniel	N	9	?	dry diet post-2010	Wagg dry, Hero Light wet	1.22	0.353	0.446	0.230469	-5.62963	60.1705
OBE12	768	73	F	Mix breed	N	9	5	dry diet post-2010	Royal Canin Satiety/ Obesity, Burns dry	0.43	0.471	0.489	0.233865	-19.8439	60.2397
OBE13	263	98	F	Labrador	N	9	5	dry diet post-2010	Pedigree Light dry	0.89	0.333	0.485	0.331017	-7.37755	68.3136
OBE14	349	57	M	Dachshund	N	8	5	dry diet post-2010	Wainwrights Light	0.61	0.304	0.48	0.28639	-3.85547	55.0091
OBE15	702	53	M	Mix breed	N	9	6	dry diet post-2010	Bakers Weight Control dry	0.27	0.274	0.501	0.394122	-12.2126	58.9016
OBE16	366	79	F	Rottweiler	N	8	5	dry diet post-2010/ wet diet post-2010	Pedigree dry	0.59	0.284	0.454	0.313538	-6.88857	52.9675
OBE17	119	41	M	Newfoundland	I	6	4	dry diet post-2010	Gilpa and JWB dry	0.6	0.101	0.36	0.218968	13.2003	71.7968
OBE18	116	105	F	Cavalier King Charles Spaniel	N	9	6	dry diet post-2010	JW Light dry	1.27	0.211	NO DEXA	NO DEXA	NO DEXA	62.167
OBE19	112	80	F	Bichon Frise	N	7	4	dry diet post-2010	Butchers Lean and Tasty tinned wet	1.18	0.236	0.375	0.242664	-6.22945	63.2619
OBE20	378	135	F	Border Collie	N	9	7	dry diet post-2010	Morrisons dry	0.49	0.22	0.443	0.402425	-20.6729	61.7596
MEAN (SD) or MEDIAN (RANGE)	330.9 (SD 203.4)	69.4 (SD 32.3)	10F/10 M	N/A	18N/2I	8 (6-9)	5 (4-7)	N/A	N/A	0.68 (SD 0.29)	25.7% (SD 8.6%)	44.8% (SD 5.0%)	30.4% (SD 6.5%)	-6.5 (SD 8.5)	60.8 (SD 5.5)
OBESE DOGS (did not complete the study)
#SAMPLEID	Days on diet (T1)	Days on diet (T2)	Age in months (T0)	Sex	Breed	Neutered status	BCS (T0)	BCS (T1)	Subgroup	Weight loss diet (Satiety Royal Canin)	Diet before weight loss diet (Satiety Royal Canin)	Body weight loss rate per week (T2)	Percentage weight loss (T1)	Percentage weight loss (T2) of starting body weight	Percentage starting body fat (T0)	Percentage ending body fat (T2)	Change in lean tissue mass	Energy intake during weight loss (kcal per kg0.75 of ideal body weight)
OBE21	15	659	102	F	Rough Collie	N	8	8	OBESE	dry diet post-2010	Royal Canin Obesity dry	0.1	0.016	0.099	0.475	NO DEXA	NO DEXA	54.0041
OBE22	37	414	85	F	Border Collie	N	8	8	OBESE	dry diet post-2010	Harringtons dry and Mero wet	0.39	0	21.3%	0.44	NO DEXA	NO DEXA	60.8919
OBE23	14	414	68	M	Pug	N	9	9	OBESE	dry diet post-2010	Royal Canin Pug dry	0.11	0.048	0.067	NO DEXA	NO DEXA	NO DEXA	57.9533
OBE24	14	414	33	F	Pug	N	9	9	OBESE	dry diet post-2010	Royal Canin Pug dry	-0.06	0.027	-0.036	0.444	NO DEXA	NO DEXA	54.0344
OBE25	25	781	87	M	Labrador	N	8	8	OBESE	dry diet post-2010	Burns Weight Control dry	0.1	0.033	0.108	0.449	NO DEXA	NO DEXA	51.7815
MEAN (SD) or MEDIAN (RANGE)	15 (14-37)	414 (414-781)	85 (33-102)	3F/2M	N/A	5N	8 (8-9)	8 (8-9)	5OB	N/A	N/A	0.10 (-0.06-0.39)	2.7% (0.0%-4.8%)	9.9% (-3.6%-21.3%)	44.7% (44.0%-47.5%)	N/A	N/A	54.0% (51.8%-60.9%)
*MEAN (SD) or MEDIAN (RANGE)	N/A	N/A	70.5 (SD 30.8)	13F/12M	N/A	23N/2I	8 (6-9)	N/A	18OB/7OW	N/A	N/A	N/A	N/A	N/A	44.9% (SD 4.6%)	N/A	N/A	59.8 (SD 5.5)
* Mean (SD) or median (range) calculated for all obese dogs at baseline, including the ones that completed the study and lost weight and the ones that did not complete the study
T0; time point zero, before weight loss program
T1; time point one, interim follow-up only available for the group of obese dogs that stopped the weight loss program
T2; time point two, when the group of obese dogs that completed the study reached target body weight and the group of dogs that did not complete the study dropped out the weight loss program
BCS; Body Condition Score (0-9 scale)
DEXA; Dual-energy X-ray absorptiometry
F female
M male
N neutered
I intact
