# Supplementary material for: Fecal microbiota in client-owned obese dogs changes after weight loss with a high-fiber-high-protein diet
Source: PeerJ. 2020 Oct 5;8:e9706. doi: 10.7717/peerj.9706 (PMC7543742; doi:10.7717/peerj.9706)
Supplement: Supplemental Information 2 [file peerj-08-9706-s002.xlsx]

## Sheet: Bacterial taxonomy
Median percentage of relative abundance of the different bacterial populations detected in fecal samples of obese dogs before and after weight loss
Obese dogs before weight loss vs. obese dogs after weight loss
LEVEL: 2 Phylum		Obese dogs before weight loss			Obese dogs after weight loss			Obese dogs before weight loss vs. obese dogs after weight loss
		Median	Range		Median	Range		P value	Q value
Actinobacteria		2.9	0-9.2		3	0.2-18.5		0.729	0.729
Bacteroidetes		1.4	0.2-16.7		10.1	0.5-37.8		<0,001	0.002
Firmicutes		92.3	58.4-99.1		78.2	46.4-96.5		<0,001	0.001
Fusobacteria		1.6	0-20.8		6.2	0.3-18.9		0.024	0.04
Proteobacteria		0.5	0-6.3		0.7	0.1-17.3		0.294	0.368
LEVEL 3: Class		Obese dogs before weight loss			Obese dogs after weight loss			Obese dogs before weight loss vs. obese dogs after weight loss
		Median	Range		Median	Range		P value	Q value
Actinobacteria		0.1	0-1.6		0.1	0-1.5		0.375	0.469
Coriobacteriia		2.6	0-9.2		2.4	0.2-18.5		0.522	0.58
Bacteroidia		1.4	0.2-16.7		10.1	0.4-37.8		0.001	0.01
Bacilli		1.4	0-31		0.9	0.2-10.7		0.105	0.298
Clostridia		68.9	45.6-97.1		64.1	41-87.7		0.133	0.298
Erysipelotrichi		9.4	1.1-30.8		7.4	1.4-17.7		0.165	0.298
Fusobacteriia		1.6	0-20.8		6.2	0.3-18.9		0.024	0.12
Betaproteobacteria		0.1	0-1.9		0.1	0-3.8		0.179	0.298
Epsilonproteobacteria		0	0-0.2		0	0-0.5		0.223	0.318
Gammaproteobacteria		0.2	0-6.3		0.2	0-17.2		0.644	0.644
LEVEL 4: Order		Obese dogs before weight loss			Obese dogs after weight loss			Obese dogs before weight loss vs. obese dogs after weight loss
		Median	Range		Median	Range		P value	Q value
Actinomycetales		0	0-1		0.1	0-1.1		0.7305	0.731
Coriobacteriales		2.6	0-9.2		2.4	0.2-18.5		0.522	0.574
Bacteroidales		1.4	0.2-16.7		10.1	0.4-37.8		0.001	0.011
Lactobacillales		0.6	0-31		0.3	0-5.9		0.165	0.327
Turicibacterales		0.4	0-20.2		0.3	0-9.6		0.404	0.494
Clostridiales		68.9	45.6-97.1		64.1	41-87.7		0.133	0.327
Erysipelotrichales		9.4	1.1-30.8		7.4	1.4-17.7		0.165	0.327
Fusobacteriales		1.6	0-20.8		6.2	0.3-18.9		0.024	0.132
Burkholderiales		0.1	0-1.9		0.1	0-3.8		0.179	0.327
Campylobacterales		0	0-0.2		0	0-0.5		0.223	0.35
Enterobacteriales		0.2	0-6.3		0.1	0-17.2		0.298	0.5
LEVEL 5: Family		Obese dogs before weight loss			Obese dogs after weight loss			Obese dogs before weight loss vs. obese dogs after weight loss
		Median	Range		Median	Range		P value	Q value
Coriobacteriaceae		2.6	0-9.2		2.4	0.2-18.5		0.522	0.554
Bacteroidaceae		0.7	0.2-16.7		7.9	0.3-31.6		0.001	0.01
Prevotellaceae		0.1	0-5.4		0.1	0-2.7		0.954	0.954
Paraprevotellaceae		0	0-2.4		0.1	0-3.9		0.006	0.036
Streptococcaceae		0.3	0-30.9		0.3	0-5.9		0.468	0.531
Turicibacteraceae		0.4	0-20.2		0.3	0-9.6		0.404	0.49
Unknown family of order Clostridiales		0.3	0-4.4		0	0-1.5		0.117	0.251
Unknown family of order Clostridiales		0.1	0-1.4		0.5	0-3		0.012	0.051
Clostridiaceae		37.3	7.7-82.5		24.6	3.5-74.9		0.024	0.068
Lachnospiraceae		27.6	6.6-45		31.9	4.8-66.6		0.33	0.468
Peptostreptococcaceae		0.8	0-9.7		0.4	0-13.4		0.121	0.251
Ruminococcaceae		0.6	0.1-5.5		1.2	0-17.1		0.133	0.251
Veillonellaceae		0.3	0-3.8		0	0-1.1		0.001	0.01
Erysipelotrichaceae		9.4	1.1-30.8		7.4	1.4-17.7		0.165	0.281
Fusobacteriaceae		1.6	0-20.8		6.2	0.3-18.9		0.024	0.068
Alcaligenaceae		0.1	0-1.9		0.1	0-3.8		0.369	0.483
Enterobacteriaceae		0.2	0-6.3		0.1	0-17.2		0.298	0.46
LEVEL 6: Genus		Obese dogs before weight loss			Obese dogs after weight loss			Obese dogs before weight loss vs. obese dogs after weight loss
		Median	Range		Median	Range		P value	Q value
Collinsella		2.4	0-9.1		2	0.2-18.5		0.87	0.901
Slackia		0.1	0-0.6		0.2	0-1.6		0.073	0.226
Bacteroides		0.7	0.2-16.7		7.9	0.3-31.6		0.001	0.017
Prevotella		0.1	0-5.4		0.1	0-2.7		0.954	0.954
Paraprevotella		0	0-2.4		0.1	0-3.7		0.005	0.033
Streptococcus		0.3	0-30.9		0.2	0-5.9		0.229	0.369
Turicibacter		0.4	0-20.2		0.3	0-9.6		0.404	0.509
Unknown genus of order Clostridiales		0.3	0-4.4		0	0-1.5		0.117	0.226
Unknown genus of order Clostridiales		0.1	0-1.4		0.5	0-3		0.012	0.058
Unknown genus of family Clostridiaceae		19.6	3.5-48.6		19.3	2.9-46.4		0.133	0.226
Unknown genus of family Clostridiaceae		4.6	0.9-8.6		3	0-65		0.083	0.226
Clostridium		0.7	0-74.2		0.6	0-26.1		0.033	0.119
Unknown genus of family Lachnospiraceae		9.7	2.2-19.5		11.1	1.4-20		0.133	0.226
Unknown genus of family Lachnospiraceae		1	0-4.2		1.4	0-7.1		0.475	0.551
Blautia		12.5	2.8-37.2		13.7	3.2-36		0.756	0.812
Dorea		0.7	0-2.3		1.1	0-2.7		0.123	0.226
Ruminococcus		2.6	0-7.2		2.9	0.1-6.3		0.349	0.482
Unknown genus of family Peptostreptococcaceae		0.8	0-9.7		0.4	0-13.4		0.121	0.226
Unknown genus of family Ruminococcaceae		0.1	0-2.1		0.4	0-4.9		0.119	0.226
Faecalibacterium		0.2	0-3.4		0.5	0-11.1		0.332	0.482
Megamonas		0.2	0-3.4		0	0-0.8		0.003	0.027
Unknown genus of family Erysipelotrichaceae		1.6	0-12.4		3.6	0.1-12.8		0.123	0.226
Allobaculum		1.4	0.1-11.3		1.9	0-5.4		0.43	0.52
Catenibacterium		2.3	0-21.7		0.5	0-5.6		0.001	0.017
Coprobacillus		0	0-3.2		0.5	0-3.5		0.006	0.033
Eubacterium		0.7	0-16.9		1	0.1-3.1		0.622	0.693
Fusobacterium		1.6	0-20.8		6.2	0.3-18.9		0.024	0.099
Sutterella		0.1	0-1.9		0.1	0-3.8		0.37	0.487
Unknown genus of family Enterobacteriaceae		0.2	0-6.3		0.1	0-17.2		0.298	0.455
LEVEL 7: Species		Obese dogs before weight loss			Obese dogs after weight loss			Obese dogs before weight loss vs. obese dogs after weight loss
		Median	Range		Median	Range		P value	Q value
Collinsella stercoris		2.4	0-8.9		1.8	0.2-16.9		0.927	0.954
Unknown species of genus Slackia		0.1	0-0.6		0.2	0-1.6		0.073	0.197
Unknown species of genus Bacteroides		0.3	0-7.8		2.1	0-12		0.006	0.033
Unknown species of genus Bacteroides		0.3	0.1-8.7		4	0-19.7		0.001	0.021
Bacteroides plebeius		0	0-1.9		0	0-5.4		0.043	0.149
Prevotella copri		0.1	0-5.4		0.1	0-2.7		0.954	0.954
Unknown species of genus Paraprevotella		0	0-2.4		0.1	0-3.7		0.005	0.033
Unknown species of genus Streptococcus		0.3	0-30.9		0.2	0-5.9		0.229	0.348
Unknown species of genus Turicibacter		0.4	0-20.2		0.3	0-9.6		0.404	0.494
Unknoww species of order Clostridiales		0.3	0-4.4		0	0-1.5		0.117	0.211
Unknoww species of order Clostridiales		0.1	0-1.4		0.5	0-3		0.012	0.053
Unknown species of family Clostridiaceae		19.6	3.5-48.6		19.3	3-46.4		0.133	0.211
Unknown species of family Clostridiaceae		4.6	0.9-8.6		3	0-65		0.083	0.207
Unknown species of genus Clostridium		0.6	0-61.8		0.4	0-20.5		0.049	0.157
Unknonw species of family Lachnospiraceae		9.7	2.2-19.5		11.1	1.4-20		0.133	0.211
Unknonw species of family Lachnospiraceae		1	0-4.2		1.4	0-7.1		0.475	0.536
Unknown species of genus Blautia		4.9	0.6-34.5		6.5	0.8-25.7		0.729	0.797
Blautia producta		4.9	2.2-10.8		6.3	2.4-14.9		0.409	0.494
Unknown species of genus Dorea		0.7	0-2.3		1.1	0-2.7		0.123	0.211
Unknonw species of genus Ruminococcus		0	0-1.5		0.4	0-3.5		0.068	0.197
Unknonw species of genus Ruminococcus		0.3	0-1		0.4	0-1.7		0.13	0.211
Ruminococcus gnavus		1.6	0-7.2		1.6	0-4.4		0.841	0.892
Unknown species of family Peptostreptococcaceae		0.8	0-9.7		0.4	0-13.4		0.121	0.211
Unknown species of family Ruminococcaceae		0.1	0-2.1		0.4	0-4.9		0.119	0.211
Faecalibacterium prausnitzii		0.2	0-3.4		0.5	0-11.1		0.332	0.465
Unknown species of genus Megamonas		0.2	0-3.4		0	0-0.8		0.003	0.032
Unknown species of family Erysipelotrichaceae		1.6	0-12.4		3.6	0.1-12.8		0.123	0.211
Unknonw species of genus Allobaculum		1.4	0.1-11.3		1.9	0-5.4		0.43	0.502
Unknown species of genus Catenibacterium		2.3	0-21.7		0.5	0-5.6		0.001	0.021
Unknown species of genus Coprobacillus		0	0-3.2		0.5	0-3.5		0.006	0.033
Eubacterium biforme		0.4	0-16.9		0.3	0-3.1		0.347	0.467
Eubacterium dolichum		0.1	0-0.8		0.1	0-2.4		0.011	0.053
Unknown species of genus Fusobacterium		1.6	0-20.8		6.2	0.3-18.9		0.024	0.093
Unknonw species of genus Sutterella		0.1	0-1.9		0.1	0-3.8		0.369	0.479
Unknown species of family Enterobacteriaceae		0.2	0-6.3		0.1	0-17.2		0.298	0.434
